# Supplementary material for: Characterising within-hospital SARS-CoV-2 transmission events using epidemiological and viral genomic data across two pandemic waves
Source: Nat Commun. 2022 Feb 3;13:671. doi: 10.1038/s41467-022-28291-y (PMC8814040; doi:10.1038/s41467-022-28291-y)
Supplement: Supplementary file 4 — Supplementary Data 1 [file 41467_2022_28291_MOESM4_ESM.xlsx]

## Sheet: Supplementatry data file
ENA Accession Numbers
ERS4626742
ERS4628472
ERS4673650
ERS4776359
ERS4676093
ERS4676385
ERS4629351
ERS4537426
ERS4626420
ERS4776314
ERS4627059
ERS4841687
ERS4537443
ERS4776040
ERS4670702
ERS4840968
ERS4673903
ERS4628431
ERS4630613
ERS4776698
ERS4675590
ERS4776054
ERS4671811
ERS4777875
ERS4536916
ERS4674916
ERS4674704
ERS4674750
ERS4537396
ERS4668753
ERS4676214
ERS4670185
ERS4673905
ERS4776565
ERS4676245
ERS4670874
ERS4670106
ERS4675802
ERS4536897
ERS4536929
ERS4669494
ERS4537316
ERS4676455
ERS4775828
ERS4672347
ERS4673973
ERS4669387
ERS4841713
ERS4536799
ERS4673472
ERS4675402
ERS4672357
ERS4670829
ERS4676518
ERS4676366
ERS4536849
ERS4537514
ERS4537310
ERS4672046
ERS4627051
ERS4776637
ERS4675155
ERS4628337
ERS4775888
ERS4629391
ERS4669890
ERS4537399
ERS4676702
ERS4841487
ERS4675141
ERS4675631
ERS4776497
ERS4675423
ERS4675428
ERS4776176
ERS4676753
ERS4673710
ERS4776537
ERS4670285
ERS4671188
ERS4671318
ERS4675563
ERS4671031
ERS4537417
ERS4670198
ERS4537393
ERS4777642
ERS4841625
ERS4626937
ERS4776399
ERS4674273
ERS4776253
ERS4776692
ERS4776224
ERS4668133
ERS4776148
ERS4675887
ERS4537339
ERS4675794
ERS4673952
ERS4673994
ERS4674330
ERS4675722
ERS4841686
ERS4672273
ERS4668274
ERS4671287
ERS4842445
ERS4842303
ERS4629339
ERS4674556
ERS4776007
ERS4841607
ERS4674944
ERS4672080
ERS4775866
ERS4536939
ERS4537302
ERS4776718
ERS4674813
ERS4672244
ERS4536890
ERS4676757
ERS4536798
ERS4675883
ERS4675564
ERS4675789
ERS4630207
ERS4537503
ERS4841961
ERS4776195
ERS4776645
ERS4674754
ERS4630251
ERS4537347
ERS4776582
ERS4673629
ERS4777312
ERS4675586
ERS4667994
ERS4669224
ERS4676057
ERS4536875
ERS4778112
ERS4674767
ERS4674686
ERS4669364
ERS4669882
ERS4675525
ERS4671865
ERS4674919
ERS4776670
ERS4669259
ERS4776773
ERS4536983
ERS4777165
ERS4536924
ERS4670013
ERS4776501
ERS4627194
ERS4629418
ERS4536895
ERS4670115
ERS4935183
ERS4935865
ERS4935660
ERS4935815
ERS4842069
ERS4842487
ERS4842246
ERS4842450
ERS4842443
ERS4841916
ERS4841379
ERS4841541
ERS4841594
ERS4841512
ERS4841646
ERS4841267
ERS4841451
ERS4841498
ERS4841727
ERS4841323
ERS4841585
ERS4841373
ERS4841473
ERS4842459
ERS4841979
ERS4842410
ERS4841888
ERS4842514
ERS4841805
ERS4842227
ERS4840504
ERS4842358
ERS4841966
ERS4840338
ERS4841070
ERS4840659
ERS4840491
ERS4840619
ERS4840610
ERS4840448
ERS4840662
ERS4840890
ERS4840952
ERS4840476
ERS4840500
ERS4840753
ERS4840745
ERS4840298
ERS4840756
ERS4840245
ERS4840459
ERS4840592
ERS4840497
ERS4840319
ERS4840463
ERS4840680
ERS4840398
ERS4840427
ERS4840442
ERS4840400
ERS4840879
ERS4840536
ERS4840724
ERS4840313
ERS4840505
ERS4839046
ERS4839353
ERS4839257
ERS4839037
ERS4839444
ERS4840011
ERS4839137
ERS4840022
ERS4839409
ERS4839344
ERS4839132
ERS4839345
ERS4839142
ERS4839825
ERS4839876
ERS4839047
ERS4839023
ERS4839401
ERS4839909
ERS4839066
ERS4839207
ERS4839267
ERS4839433
ERS4839062
ERS4839355
ERS4776871
ERS4777125
ERS4778132
ERS4777452
ERS4777701
ERS4777151
ERS4777492
ERS4777519
ERS4777499
ERS4776798
ERS4777547
ERS4935746
ERS4935344
ERS4935503
ERS4935459
ERS4536903
ERS4668575
ERS4629644
ERS4777095
ERS4778119
ERS4536844
ERS4777219
ERS4669761
ERS4669877
ERS4676363
ERS4669663
ERS4676439
ERS4777576
ERS4670991
ERS4778063
ERS4676617
ERS4777755
ERS4776149
ERS4842529
ERS4842617
ERS4536813
ERS4776563
ERS4667848
ERS4776160
ERS4776059
ERS4777606
ERS4775899
ERS4537466
ERS4776189
ERS4671397
ERS4669447
ERS4776106
ERS4670021
ERS4670942
ERS4676223
ERS4626451
ERS4536877
ERS4676538
ERS4674404
ERS4842400
ERS4840883
ERS4842553
ERS4842609
ERS4842339
ERS4841554
ERS4841595
ERS4841353
ERS4841130
ERS4841380
ERS4841639
ERS4841580
ERS4841544
ERS4841505
ERS4841507
ERS4841292
ERS4841372
ERS4841419
ERS4841343
ERS4841366
ERS4841718
ERS4841495
ERS4842280
ERS4842292
ERS4842475
ERS4841956
ERS4842621
ERS4842404
ERS4842636
ERS4842587
ERS4842309
ERS4840675
ERS4840597
ERS4840460
ERS4840778
ERS4840403
ERS4840810
ERS4840791
ERS4840860
ERS4841118
ERS4840413
ERS4840652
ERS4840809
ERS4840806
ERS4840941
ERS4840541
ERS4840615
ERS4840989
ERS4840749
ERS4840035
ERS4840120
ERS4839273
ERS4839301
ERS4839818
ERS4839368
ERS4839629
ERS4840012
ERS4839296
ERS4840073
ERS4839833
ERS4839501
ERS4840060
ERS4839054
ERS4839348
ERS4839282
ERS4839056
ERS4839699
ERS4840104
ERS4775829
ERS4775757
ERS4777686
ERS4776748
ERS4777809
ERS4777500
ERS4777068
ERS4776256
ERS4777827
ERS4776644
ERS4776768
ERS4777266
ERS4777767
ERS4777912
ERS4777575
ERS4777598
ERS4841106
ERS4840770
ERS4537508
ERS4674887
ERS4675559
ERS4671509
ERS4537422
ERS4668910
ERS4776482
ERS4672464
ERS4537510
ERS4628776
ERS4628598
ERS4669264
ERS4670828
ERS4537486
ERS4676707
ERS4537388
ERS4537333
ERS4537379
ERS4676300
ERS4668937
ERS4676786
ERS4536987
ERS4536990
ERS4536931
ERS4537331
ERS4536942
ERS4670901
ERS4668479
ERS4673728
ERS4575806
ERS4537453
ERS4537001
ERS4668314
ERS4669864
ERS4669867
ERS4536943
ERS4537311
ERS4536828
ERS4669357
ERS4841383
ERS4935683
ERS4935226
ERS4935433
ERS4537500
ERS4539396
ERS4537392
ERS4536855
ERS4537450
ERS4674633
ERS4669875
ERS4842238
ERS4668098
ERS4669389
ERS4628119
ERS4670922
ERS4537408
ERS4537459
ERS4841632
ERS4630953
ERS4536806
ERS4841818
ERS4777990
ERS4776010
ERS4672331
ERS4537425
ERS4670939
ERS4537429
ERS4631200
ERS4669280
ERS4537370
ERS4674039
ERS4674034
ERS4674346
ERS4670916
ERS4669745
ERS4674191
ERS4841974
ERS4842611
ERS4935252
ERS4935192
ERS4934851
ERS4672229
ERS4536907
ERS4672430
ERS4668515
ERS4536824
ERS4537470
ERS4669811
ERS4675019
ERS4667775
ERS4675036
ERS4675463
ERS4840751
ERS4839095
ERS4839449
ERS4839579
ERS4676292
ERS4631024
ERS4671951
ERS4537363
ERS4626337
ERS4673691
ERS4539471
ERS4676448
ERS4668513
ERS4674998
ERS4537476
ERS4676733
ERS4842490
ERS4669657
ERS4537485
ERS4668873
ERS4675656
ERS4668960
ERS4629930
ERS4537474
ERS4776334
ERS4631014
ERS4537447
ERS4668283
ERS4537356
ERS4537336
ERS4669602
ERS4626851
ERS4629003
ERS4626321
ERS4669551
ERS4668577
ERS4671936
ERS4674114
ERS4629256
ERS4536982
ERS4537306
ERS4669311
ERS4674724
ERS4669748
ERS4841470
ERS4536992
ERS4537386
ERS4537296
ERS4537332
ERS4668138
ERS4669736
ERS4842366
ERS4841622
ERS4842177
ERS4840764
ERS4668952
ERS4675871
ERS4675992
ERS4671751
ERS4669071
ERS4537421
ERS4674997
ERS4674080
ERS4668796
ERS4631330
ERS4537490
ERS4669032
ERS4537467
ERS4671947
ERS4625939
ERS4667522
ERS4670526
ERS4626509
ERS4537464
ERS4536888
ERS4670257
ERS4667561
ERS4627237
ERS4668906
ERS4536818
ERS4627956
ERS4536838
ERS4537355
ERS4671002
ERS4536831
ERS4537501
ERS4627523
ERS4674668
ERS4629606
ERS4575754
ERS4670057
ERS4627204
ERS4839060
ERS4839785
ERS4777355
ERS4839580
ERS4935782
ERS4935616
ERS4537427
ERS4670084
ERS4669242
ERS4537328
ERS4672116
ERS4674591
ERS4537358
ERS4675993
ERS4537420
ERS4626142
ERS4628278
ERS4629221
ERS4536917
ERS4669981
ERS4536988
ERS4537394
ERS4842159
ERS4537346
ERS4841549
ERS4537461
ERS4670607
ERS4669138
ERS4667789
ERS4675118
ERS4673787
ERS4627205
ERS4537423
ERS4674613
ERS4935578
ERS4669569
ERS4537465
ERS4537414
ERS4630943
ERS4670650
ERS4669954
ERS4537320
ERS4537444
ERS4628479
ERS4671563
ERS4670700
ERS4670066
ERS4670590
ERS4673861
ERS4537449
ERS4537308
ERS4631358
ERS4536854
ERS4675896
ERS4672192
ERS4536934
ERS4670342
ERS4625857
ERS4537412
ERS4537367
ERS4536846
ERS4536865
ERS4537365
ERS4676454
ERS4673900
ERS4668063
ERS4628822
ERS4669953
ERS4537418
ERS4629989
ERS4841491
ERS4670092
ERS4669386
ERS4676670
ERS4536858
ERS4537507
ERS4776335
ERS4537495
ERS4776415
ERS4669049
ERS4669332
ERS4627955
ERS4776422
ERS4539450
ERS4627786
ERS4630179
ERS4674233
ERS4776830
ERS4536900
ERS4629835
ERS4840738
ERS4935126
ERS4935353
ERS4668685
ERS4537493
ERS4537478
ERS4675521
ERS4669068
ERS4630840
ERS4777670
ERS4672471
ERS4667829
ERS4669532
ERS4627836
ERS4669895
ERS4675139
ERS4674544
ERS4675332
ERS4775846
ERS4669314
ERS4536887
ERS4673983
ERS4669696
ERS4670155
ERS4629048
ERS4675323
ERS4668431
ERS4537303
ERS4673571
ERS4775944
ERS4537313
ERS4537324
ERS4537371
ERS4536802
ERS4669904
ERS4670347
ERS4537377
ERS4536995
ERS4627126
ERS4628026
ERS4537439
ERS4536938
ERS4674599
ERS4674626
ERS4669349
ERS4536833
ERS4673846
ERS4629809
ERS4536914
ERS4676497
ERS4536910
ERS4675485
ERS4675715
ERS4668813
ERS4668352
ERS4674905
ERS4669951
ERS4536898
ERS4670873
ERS4537411
ERS4668582
ERS4626145
ERS4777257
ERS4840906
ERS4777402
ERS4935697
ERS4935094
ERS4935134
ERS4668554
ERS4672260
ERS4669737
ERS4669816
ERS4536999
ERS4776529
ERS4536908
ERS4537452
ERS4670488
ERS4670487
ERS4668550
ERS4537294
ERS4670142
ERS4671796
ERS4672087
ERS4676086
ERS4674662
ERS4675070
ERS4537384
ERS4676680
ERS4630700
ERS4536906
ERS4676202
ERS4672212
ERS4628369
ERS4670001
ERS4537383
ERS4776696
ERS4675690
ERS4537398
ERS4537413
ERS4669900
ERS4537462
ERS4669066
ERS4669588
ERS4841367
ERS4670441
ERS4668994
ERS4675399
ERS4537475
ERS4669470
ERS4537387
ERS4672098
ERS4669790
ERS4672014
ERS4671801
ERS4776088
ERS4777408
ERS4670150
ERS4670443
ERS4631265
ERS4669503
ERS4675686
ERS4674335
ERS4631318
ERS4668769
ERS4668963
ERS4775982
ERS4676504
ERS4669216
ERS4676341
ERS4669773
ERS4672008
ERS4674384
ERS4628845
ERS4537472
ERS4536911
ERS4630304
ERS4842304
ERS4537319
ERS4536867
ERS4674006
ERS4537441
ERS4537314
ERS4631188
ERS4537350
ERS4674332
ERS4674439
ERS4537317
ERS4537335
ERS4776410
ERS4537326
ERS4626230
ERS4675600
ERS4537419
ERS4536860
ERS4628626
ERS4537488
ERS4537381
ERS4669676
ERS4668425
ERS4777919
ERS4676342
ERS4669735
ERS4668656
ERS4841555
ERS4628227
ERS4777286
ERS4537376
ERS4536823
ERS4537390
ERS4674869
ERS4672309
ERS4626237
ERS4841438
ERS4841247
ERS4841049
ERS4839586
ERS4840105
ERS4778019
ERS4935822
ERS4935303
ERS4537463
ERS4539434
ERS4674137
ERS4669834
ERS4674166
ERS4669781
ERS4669870
ERS4668804
ERS4668949
ERS4631381
ERS4537506
ERS4537515
ERS4537307
ERS4536814
ERS4776490
ERS4778049
ERS4668498
ERS4667667
ERS4675899
ERS4630569
ERS4667824
ERS4629307
ERS4672436
ERS4631428
ERS4630903
ERS4537436
ERS4674571
ERS4668056
ERS4631308
ERS4536927
ERS4630623
ERS4674070
ERS4537349
ERS4669730
ERS4675166
ERS4537455
ERS4676435
ERS4668754
ERS4627564
ERS4673544
ERS4631583
ERS4673703
ERS4675209
ERS4776223
ERS4671715
ERS4536941
ERS4667712
ERS4676695
ERS4676746
ERS4537456
ERS4537297
ERS4537343
ERS4668917
ERS4676636
ERS4668927
ERS4675874
ERS4631307
ERS4627202
ERS4669444
ERS4627510
ERS4537483
ERS4841195
ERS4673990
ERS4536896
ERS4672167
ERS4536986
ERS4776432
ERS4675013
ERS4672350
ERS4536904
ERS4675123
ERS4630872
ERS4776712
ERS4673826
ERS4536869
ERS4630076
ERS4669440
ERS4675700
ERS4668969
ERS4668874
ERS4669431
ERS4536912
ERS4675938
ERS4668410
ERS4672348
ERS4674677
ERS4537482
ERS4672301
ERS4776108
ERS4777431
ERS4841259
ERS4667659
ERS4670105
ERS4631299
ERS4667548
ERS4631146
ERS4673536
ERS4537321
ERS4537369
ERS4631378
ERS4668568
ERS4669048
ERS4669278
ERS4669945
ERS4669669
NA
ERS4536930
ERS4631244
NA
ERS4842323
ERS4536889
ERS4629463
ERS4537295
ERS4775908
ERS4669758
ERS4669564
ERS4536996
ERS4537000
ERS4629457
ERS4627312
ERS4536809
ERS4671300
ERS4626050
ERS4626093
ERS4670899
ERS4670413
ERS4676239
ERS4669301
ERS4628550
ERS4628883
ERS4670502
ERS4671883
ERS4536899
ERS4841288
ERS4537416
ERS4537359
ERS4626618
ERS4776034
ERS4675509
ERS4625728
ERS4627696
ERS4674424
ERS4626332
ERS4626227
ERS4536817
ERS4671137
ERS4672352
ERS4668926
ERS4625807
ERS4631129
ERS4536928
ERS4842448
ERS4842468
ERS4839681
ERS4839749
ERS4839553
ERS4935654
ERS4935662
ERS4935312
ERS4935150
ERS4935086
ERS4674184
ERS4674937
ERS4537340
ERS4536815
ERS4675542
ERS4627196
ERS4675628
ERS4669911
ERS4669498
ERS4537301
ERS4671343
ERS4671213
ERS4668882
ERS4674852
ERS4537318
ERS4676747
ERS4537368
ERS4631518
ERS4670104
ERS4667678
ERS4676103
ERS4672188
ERS4669560
ERS4536891
ERS4673828
ERS4667705
ERS4537454
ERS4667889
ERS4537410
ERS4669845
ERS4672439
ERS4668734
ERS4672221
ERS4537480
ERS4670294
ERS4537406
ERS4776568
ERS4674289
ERS4675946
ERS4629608
ERS4536820
ERS4670835
ERS4537375
ERS4670139
ERS4674279
ERS4631453
ERS4668817
ERS4676599
ERS4669176
ERS4669553
ERS4671897
ERS4669889
ERS4670070
ERS4536819
ERS4536994
ERS4537315
ERS4674948
ERS4537477
ERS4537401
ERS4669000
ERS4671805
ERS4631233
ERS4537512
ERS4667690
ERS4575744
ERS4668633
ERS4625896
ERS4669303
ERS4776552
ERS4627887
ERS4668072
ERS4775892
ERS4672389
ERS4671929
ERS4676311
ERS4536862
ERS4674426
ERS4627414
ERS4536926
ERS4670207
ERS4669459
ERS4668583
ERS4675934
ERS4536873
ERS4669189
ERS4672434
ERS4630944
ERS4668853
ERS4537348
ERS4536985
ERS4626404
ERS4537498
ERS4667891
ERS4669556
ERS4536885
ERS4539472
ERS4536933
ERS4537360
ERS4667508
ERS4668319
ERS4630854
ERS4626037
ERS4669474
ERS4668978
ERS4674394
ERS4626023
ERS4628185
ERS4537389
ERS4672466
ERS4536808
ERS4537504
ERS4669690
ERS4536937
ERS4537430
ERS4537494
ERS4630756
ERS4674793
ERS4675942
ERS4675851
ERS4672406
ERS4625837
ERS4629742
ERS4776392
ERS4628890
ERS4536812
ERS4629894
ERS4671378
ERS4537395
ERS4536892
ERS4776043
ERS4668212
ERS4629029
ERS4672285
ERS4537353
ERS4627539
ERS4536832
ERS4669709
ERS4670958
ERS4673539
ERS4671609
ERS4630550
ERS4630969
ERS4775849
ERS4668628
ERS4674254
ERS4675647
ERS4536841
ERS4675203
ERS4537327
ERS4537345
ERS4777943
ERS4668795
ERS4669559
ERS4536881
ERS4626722
ERS4537337
ERS4537471
ERS4628272
ERS4625725
ERS4537330
ERS4672478
ERS4675183
ERS4675385
ERS4668928
ERS4669011
ERS4669725
ERS4626384
ERS4537491
ERS4776161
ERS4777386
ERS4841196
ERS4775988
ERS4668521
ERS4537424
ERS4672440
ERS4537334
ERS4776324
ERS4537003
ERS4671779
ERS4670176
ERS4536843
ERS4537397
ERS4631349
ERS4775977
ERS4669939
ERS4676260
ERS4537473
ERS4536811
ERS4626579
ERS4626929
ERS4536851
ERS4539433
ERS4628222
ERS4676510
ERS4628174
ERS4672302
ERS4626049
ERS4777447
ERS4537505
ERS4628812
ERS4675066
ERS4628758
ERS4537323
ERS4673530
ERS4630053
ERS4536821
ERS4537344
ERS4669020
ERS4539436
ERS4669225
ERS4672012
ERS4629113
ERS4670086
ERS4537403
ERS4537509
ERS4536936
ERS4536822
ERS4536871
ERS4627817
ERS4669534
ERS4776109
ERS4625719
ERS4625903
ERS4668747
ERS4935692
ERS4841964
ERS4842082
ERS4841280
ERS4841385
ERS4841274
ERS4842326
ERS4841214
ERS4840158
ERS4537446
ERS4840846
ERS4840406
ERS4840823
ERS4841167
ERS4840473
ERS4840889
ERS4840957
ERS4839680
ERS4839077
ERS4839550
ERS4839578
ERS4839810
ERS4777703
ERS4777474
ERS4777230
ERS4777304
ERS4777870
ERS4777709
ERS4776729
ERS4935737
ERS4935600
ERS4935274
ERS4935125
ERS4935335
ERS4935508
ERS4668258
ERS4669818
ERS4673532
ERS4667737
ERS4775895
ERS4676024
ERS4675071
ERS4627608
ERS4776506
ERS4776762
ERS4536997
ERS4537445
ERS4630639
ERS4537502
ERS4537380
ERS4629543
ERS4630340
ERS4675239
ERS4674942
ERS4539437
ERS4627171
ERS4670137
ERS4776020
ERS4775845
ERS4670456
ERS4630446
ERS4676114
ERS4669367
ERS4628001
ERS4536922
ERS4669798
ERS4629163
ERS4839254
ERS4539435
ERS5539815
ERS5560906
ERS5558067
ERS5534134
ERS5535363
ERS5525831
ERS5539745
ERS5537445
ERS5563151
ERS5535123
ERS5543119
ERS5539189
ERS5532440
ERS5542786
ERS5562868
ERS5540819
ERS5528160
ERS5539566
ERS5543140
ERS5545179
ERS5532778
ERS5538943
ERS5536029
ERS5528483
ERS5526676
ERS5558247
ERS5537855
ERS5529076
ERS5529484
ERS5527693
ERS5527785
ERS5526143
ERS5527671
ERS5532512
ERS5546763
ERS5539367
ERS5537079
ERS5528346
ERS5545233
ERS5534873
ERS5543255
ERS5531832
ERS5546367
ERS5542132
ERS5537328
ERS5525935
ERS5542327
ERS5530003
ERS5544939
ERS5525329
ERS5537802
ERS5545707
ERS5537835
ERS5562832
ERS5557319
ERS5561244
ERS5531886
ERS5536835
ERS5546236
ERS5537033
ERS5538169
ERS5558415
ERS5562830
ERS5560447
ERS5563005
ERS5560590
ERS5524563
ERS5537355
ERS5537205
ERS5545240
ERS5541532
ERS5543024
ERS5562269
ERS5559370
ERS5538586
ERS5528952
ERS5658489
ERS5533858
ERS5541647
ERS5543853
ERS5542598
ERS5538479
ERS5524436
ERS5532914
ERS5542220
ERS5536063
ERS5535519
ERS5541490
ERS5536931
ERS5528971
ERS5546816
ERS5531942
ERS5534633
ERS5526361
ERS5533406
ERS5533810
ERS5530885
ERS5544868
ERS5542716
ERS5563378
ERS5561230
ERS5655365
ERS5557671
ERS5561423
ERS5559174
ERS5560843
ERS5562686
ERS5560883
ERS5560494
ERS5657756
ERS5661925
ERS5663950
ERS5666960
ERS5660535
ERS5557713
ERS5562876
ERS5558802
ERS5558227
ERS5560503
ERS5560386
ERS5562028
ERS5562595
ERS5560744
ERS5558369
ERS5559821
ERS5561729
ERS5557326
ERS5557762
ERS5559862
ERS5563136
ERS5558019
ERS5559359
ERS5558113
ERS5558077
ERS5561862
ERS5557527
ERS5560914
ERS5562323
ERS5562038
ERS5559347
ERS5560204
ERS5558656
ERS5558433
ERS5562482
ERS5561268
ERS5563328
ERS5560061
ERS5559177
ERS5558134
ERS5561842
ERS5562291
ERS5657212
ERS5562534
ERS5562350
ERS5557889
ERS5561251
ERS5562036
ERS5558294
ERS5558177
ERS5561819
ERS5559908
ERS5559340
ERS5558326
ERS5561211
ERS5559586
ERS5563403
ERS5559299
ERS5559626
ERS5659722
ERS5665833
ERS5655363
ERS5664015
ERS5663750
ERS5655668
ERS5561627
ERS5558066
ERS5561060
ERS5665128
ERS5660796
ERS5657149
ERS5666455
ERS5657020
ERS5667178
ERS5660473
ERS5659982
ERS5659791
ERS5740701
ERS5667601
ERS5654118
ERS5665352
ERS5666223
ERS5663060
ERS5665717
ERS5660488
ERS5657824
ERS5655577
ERS5665600
ERS5662240
ERS5658607
ERS5655303
ERS5664068
ERS5657451
ERS5659080
ERS5665070
NA
ERS5653579
ERS5666571
ERS5662739
ERS5661259
ERS5653517
ERS5662294
ERS5667478
ERS5666162
ERS5655898
ERS5662884
ERS5657598
ERS5655491
ERS5734993
ERS5655787
ERS5666410
ERS5661547
ERS5663860
ERS5666071
ERS5660289
ERS5667868
ERS5654045
ERS5665856
ERS5662293
ERS5658767
ERS5656914
ERS5665364
ERS5654877
ERS5659242
ERS5662340
ERS5655706
ERS5655066
ERS5658005
ERS5666870
ERS5654712
ERS5665174
ERS5656401
NA
ERS5657280
ERS5667801
ERS5664935
ERS5653616
ERS5667959
ERS5663077
ERS5655712
ERS5657218
ERS5654340
ERS5656375
ERS5654447
ERS5653904
ERS5666893
ERS5653893
ERS5664131
ERS5654362
ERS5654199
ERS5662962
ERS5662989
ERS5656064
ERS5659292
ERS5653157
ERS5661842
ERS5662156
ERS5656100
ERS5658309
ERS5655291
ERS5736016
ERS5653052
ERS5654544
ERS5661747
ERS5656420
ERS5666638
ERS5656591
ERS5659806
ERS5658925
ERS5655799
ERS5658190
ERS5662420
ERS5660899
ERS5666118
ERS5662554
ERS5653619
ERS5656622
ERS5653301
ERS5666091
ERS5662206
ERS5659653
ERS5666842
ERS5657762
ERS5656157
ERS5653163
ERS5662557
ERS5655182
ERS5659296
ERS5658857
ERS5654439
ERS5662941
ERS5659821
ERS5662029
ERS5655309
ERS5666636
ERS5662599
ERS5657579
ERS5734752
ERS5663786
ERS5657519
ERS5667726
ERS5660509
ERS5656827
ERS5664496
ERS5665436
ERS5659532
ERS5656317
ERS5655602
ERS5654534
ERS5667314
ERS5667548
ERS5661186
ERS5660592
ERS5665418
ERS5742352
ERS5663105
ERS5667247
ERS5655899
ERS5658734
ERS5656955
ERS5666006
ERS5667113
ERS5653039
ERS5664113
ERS5662383
ERS5655997
ERS5657902
ERS5653505
ERS5661019
ERS5658770
ERS5663836
ERS5667299
ERS5659513
ERS5655200
ERS5655499
ERS5656930
ERS5665177
ERS5666465
ERS5655627
ERS5658470
ERS5654220
ERS5660030
ERS5667382
ERS5653629
NA
NA
NA
NA
ERS5666632
ERS5666181
ERS5658402
ERS5653303
ERS5657109
ERS5656019
ERS5666652
ERS5659374
ERS5664337
ERS5661064
ERS5655012
ERS5661803
ERS5667201
ERS5664640
ERS5656520
ERS5666776
ERS5664227
ERS5663957
ERS5662448
ERS5657483
ERS5656773
ERS5656698
ERS5661778
ERS5667481
ERS5663062
ERS5667175
ERS5655726
ERS5662667
ERS5657334
ERS5656534
ERS5656892
ERS5662935
ERS5662331
ERS5659976
ERS5660014
ERS5659359
ERS5658265
ERS5657143
ERS5658896
ERS5654945
ERS6047485
ERS5655689
ERS5663891
ERS5666694
ERS5660080
ERS5656596
ERS5664415
ERS5657987
ERS5662844
ERS5661050
ERS5659620
ERS5658975
ERS5735558
ERS5658898
ERS5661826
ERS5661363
ERS5667447
ERS5664975
ERS5662051
ERS5665358
ERS5667487
ERS5658637
ERS5658234
ERS5665752
ERS5653940
ERS5656144
ERS5665817
ERS5664049
ERS5663999
ERS5664924
ERS5659814
ERS5661314
ERS5665370
ERS5656013
ERS5658429
ERS5666061
ERS5665382
ERS5655524
ERS5661381
ERS5656512
ERS5661533
ERS5655915
ERS5654375
ERS5655698
ERS5661792
ERS5657629
ERS5654325
ERS5655050
ERS5653123
ERS5656276
ERS5662090
ERS5665448
ERS5659572
ERS5667263
ERS5657480
ERS5742032
ERS5661341
ERS5665558
ERS5660499
ERS5659392
ERS5661898
ERS5658137
ERS5653829
ERS5656936
ERS5653963
ERS5659380
ERS5664420
ERS5656045
ERS5654319
ERS5657429
ERS5653572
ERS5655568
ERS5665094
ERS5666570
ERS5656789
ERS5661639
ERS5667502
ERS5657990
ERS5658570
ERS5659614
ERS5661936
ERS5658437
ERS5661414
ERS5655031
ERS5659104
ERS5662998
ERS5662139
ERS5657073
ERS5666499
ERS5655199
ERS5655549
ERS5559776
ERS5558168
ERS5664539
ERS5662001
ERS5561525
ERS5660716
ERS5560137
ERS5560796
ERS5656581
ERS5658370
ERS5562550
ERS5563269
ERS5560343
ERS5559645
ERS5656481
ERS5558132
ERS5655285
ERS5666343
ERS5664454
ERS5664869
ERS5563069
ERS5558336
ERS5661705
ERS5561189
ERS5560009
ERS5659805
ERS5657236
ERS5561465
ERS5654115
ERS5654242
ERS5656885
ERS5656785
ERS5660906
ERS5562678
ERS5557534
ERS5653737
ERS5561387
ERS5658474
ERS5562401
ERS5559386
ERS5560350
ERS5657461
ERS5557575
ERS5560013
ERS5664628
ERS5557387
ERS5560442
ERS5560119
ERS5559845
ERS5562530
ERS5562604
ERS5561934
ERS5563003
ERS5557317
ERS5557302
ERS5562179
ERS5561620
ERS5558241
ERS5561561
ERS5736230
ERS5562345
ERS5558776
ERS5561010
ERS5563444
ERS5563255
ERS5562894
ERS5653247
ERS5663027
ERS5560271
ERS5558197
ERS5563178
ERS5665226
ERS5559580
ERS5653966
ERS5562294
ERS5563074
ERS5561151
ERS5559693
ERS5562390
ERS5562132
ERS5559105
ERS5557428
ERS5553090
ERS5562853
ERS5561389
ERS5558416
ERS5559396
ERS5562919
ERS5557484
ERS5562744
ERS5561337
ERS5560105
ERS5559576
ERS5558214
ERS5664061
ERS5561735
ERS5557933
ERS5562147
ERS5559430
ERS5558505
ERS5560342
ERS5561416
ERS5559909
ERS5563372
ERS5558977
ERS5560713
ERS5559539
ERS5563210
ERS5559476
ERS5654879
ERS5562758
ERS5558606
ERS5736272
ERS5559592
ERS5557958
ERS5560670
ERS5557404
ERS5559215
ERS5558383
ERS5664873
ERS5562930
ERS5560765
ERS5562599
ERS5557620
ERS5561197
ERS5559920
ERS5558290
ERS5560957
ERS5558449
ERS5558206
ERS5558175
ERS5558962
ERS5655316
ERS5561036
ERS5536511
ERS5545348
ERS5558159
ERS5558571
ERS5546812
ERS5528272
ERS5545051
ERS5542952
ERS5539358
ERS5530049
ERS5528933
ERS5531179
ERS5529602
ERS5526962
ERS5545820
ERS5533677
ERS5538814
ERS5557815
ERS5529510
ERS5560672
ERS5557628
ERS5531895
ERS5535968
ERS5532358
ERS5560355
ERS5541675
ERS5540664
ERS5562124
ERS5561447
ERS5558481
ERS5559916
ERS5535048
ERS5559276
ERS5562039
ERS5665625
ERS5543657
ERS5560608
ERS5533366
ERS5524608
ERS5525093
ERS5543184
ERS5526191
ERS5529363
ERS5537028
ERS5543108
ERS5532556
ERS5536020
ERS5537614
ERS5539386
ERS5543143
ERS5533107
ERS5533834
ERS5541526
ERS5534161
ERS5532552
ERS5545815
ERS5539511
ERS5532138
ERS5526506
ERS5531762
ERS5536238
ERS5543632
ERS5525814
ERS5534503
ERS5532773
ERS5542654
ERS5546759
ERS5531799
ERS5538976
ERS5541477
ERS5537463
ERS5532495
ERS5526114
ERS5532736
ERS5529132
ERS5530145
[truncated: 181 more rows]
